# Supplementary material for: An individualized Bayesian method for estimating genomic variants of hypertension
Source: BMC Genomics. 2023 Nov 7;23(Suppl 5):863. doi: 10.1186/s12864-023-09757-9 (PMC10631115; doi:10.1186/s12864-023-09757-9)
Supplement: Supplementary file 1 — Additional file 1. The top 188 SNPs ranked by p-value. Corresponding columns include rsID, CHR, gene, MAF, p-value,Ms, GPP, Ms,r, Rank_p-value, Rank_Ms, and Rank_Ms,r. [file 12864_2023_9757_MOESM1_ESM.csv]

rsID	CHR	gene	MAF	p-value	Ms	GPP	Ms,r	Rank_p-value	Rank_Ms	Rank_Ms,r
rs11574358	8	None	0.017769376	5.22E-10	-2447.237433	0.799008075	-2437.212409	1	1	1
rs2292664	12	None	0.018714556	2.76E-09	-2448.808265	0.166091439	-2438.805156	2	2	4
rs383306	22	TUBA3GP	0.023251418	1.43E-08	-2450.530324	0.029680197	-2442.015706	3	3	11
rs5491	19	AC011511.2	0.023062382	9.38E-08	-2452.417678	0.004495718	-2446.240704	4	4	92
rs1794108	11	PSMD13	0.011909263	2.25E-06	-2455.119826	0.000301489	-2437.212409	5	5	2
rs11000217	10	ASCC1	0.02362949	1.09E-05	-2456.983403	4.68E-05	-2438.700976	6	7	3
rs9928967	16	CORO7-PAM16	0.011058601	1.16E-05	-2456.70594	6.17E-05	-2438.925791	7	6	5
rs10069583	5	None	0.133081285	2.33E-05	-2458.504603	1.02E-05	-2446.4743	8	10	110
rs3087452	3	MCM2	0.010491493	3.24E-05	-2457.581745	2.57E-05	-2439.885635	9	8	6
rs646509	18	NEDD4L	0.008695652	7.32E-05	-2458.158528	1.44E-05	-2440.570035	10	9	7
rs6760500	2	None	0.055860113	0.000122805	-2459.781108	2.85E-06	-2443.025906	11	13	15
rs9330200	9	TUBB4B	0.012192817	0.000124458	-2458.851994	7.22E-06	-2441.157814	12	11	8
rs6694089	1	DNM3	0.279489603	0.000125385	-2460.220913	1.84E-06	-2449.671366	13	16	1114
rs10171644	2	ITGB6	0.034593573	0.000127596	-2459.432121	4.04E-06	-2441.798043	14	12	9
rs4931535	12	ETFBKMT	0.173345936	0.000156653	-2460.419453	1.51E-06	-2449.012269	15	18	724
rs1143671	3	SLC15A2	0.441587902	0.000163411	-2460.419454	1.51E-06	-2454.218893	16.5	19.5	6197.5
rs2257212	3	SLC15A2	0.441587902	0.000163411	-2460.419454	1.51E-06	-2454.218893	16.5	19.5	6197.5
rs2229493	1	HSPG2	0.082041588	0.000177091	-2460.236059	1.81E-06	-2447.267151	18	17	191
rs4132253	2	AC007364.1	0.160680529	0.000228038	-2460.666423	1.18E-06	-2452.771412	19	21	4217
rs9884482	4	TET2	0.39120983	0.000261434	-2460.849153	9.80E-07	-2451.999677	20	24	3314
rs9493323	6	STX7	0.309640832	0.000298039	-2461.077721	7.79E-07	-2454.523494	21	26	6645
rs8081943	17	RAI1	0.012098299	0.000348951	-2459.812811	2.76E-06	-2441.904907	22	14	10
rs7118855	11	None	0.261909263	0.000375662	-2461.269771	6.43E-07	-2453.038916	23	29	4571
rs11850839	14	TTC6	0.065879017	0.000379485	-2460.802869	1.03E-06	-2448.070159	24	23	361
rs1025541	7	HECW1	0.133742911	0.000439829	-2461.210478	6.83E-07	-2443.117414	25	27	16
rs1111891	11	PRSS23	0.364650284	0.000477783	-2461.541417	4.90E-07	-2454.102978	26	35	6029
rs45606134	13	None	0.00879017	0.00049138	-2460.158916	1.95E-06	-2442.679539	27	15	14
rs12750419	1	AL929236.1	0.134877127	0.000544485	-2461.492724	5.15E-07	-2446.16319	28	33	87
rs11168459	12	AC024257.3	0.236294896	0.000560063	-2461.643242	4.43E-07	-2453.727148	29	38	5494
rs1417609	1	None	0.126937618	0.000576333	-2461.481728	5.20E-07	-2452.20291	30	32	3547
rs800483	4	CCDC149	0.081852552	0.000577202	-2461.373334	5.80E-07	-2449.351407	31	31	903
rs34787999	9	FKTN	0.304347826	0.000593172	-2461.672625	4.30E-07	-2452.12967	32	39	3459
rs12885981	14	None	0.298960302	0.000679848	-2461.790224	3.82E-07	-2449.021431	33	41	726
rs10146906	14	CARMIL3	0.454914934	0.000796863	-2461.912953	3.38E-07	-2448.918749	34	44	674
rs7616419	3	SOX2-OT	0.410396975	0.000845244	-2461.980934	3.16E-07	-2455.804184	35	46	8458
rs6903142	6	NKAIN2	0.205009452	0.000855879	-2461.964749	3.21E-07	-2448.121131	36	45	374
rs11658605	17	None	0.277599244	0.000878524	-2462.116087	2.76E-07	-2454.465019	37	52	6546
rs7933772	11	OR5R1	0.284120983	0.0008818	-2462.024789	3.02E-07	-2453.194476	38	47	4790
rs3767601	1	TMIGD3	0.067391304	0.000883256	-2461.576782	4.73E-07	-2448.245969	39	36	406
rs6863064	5	None	0.034310019	0.000883446	-2461.254853	6.53E-07	-2446.419817	40	28	103
rs11760839	7	GIMAP5	0.292249527	0.000885703	-2462.082959	2.85E-07	-2453.148983	41	49	4725
rs17736490	8	None	0.064744802	0.000926088	-2461.622144	4.52E-07	-2444.703181	42	37	40
rs2872892	13	LINC01046	0.08241966	0.000928467	-2461.850846	3.60E-07	-2445.71985	43	43	62
rs2283953	22	LARGE1	0.35973535	0.000948051	-2462.104395	2.79E-07	-2455.667175	44	50	8264
rs11774572	8	None	0.438752363	0.000969417	-2462.068036	2.90E-07	-2455.012561	45	48	7352
rs10902269	11	MUC6	0.009168242	0.000984538	-2460.757736	1.07E-06	-2443.303903	46	22	18
rs7150854	14	RPL21P12	0.170982987	0.000996949	-2462.13023	2.72E-07	-2449.429891	47	53	954
rs10512393	9	PTPN3	0.435349716	0.001000609	-2462.105278	2.79E-07	-2455.529993	48	51	8051
rs7931261	11	OR5R1	0.284404537	0.001003784	-2462.152161	2.66E-07	-2453.088172	49	54	4636
rs6964272	7	SLC13A1	0.285160681	0.00100708	-2462.223125	2.48E-07	-2455.610743	50.5	57.5	8177
rs7930678	11	OR5R1	0.286200378	0.00100708	-2462.223125	2.48E-07	-2453.180696	50.5	57.5	4771
rs6722745	2	SULT1C3	0.292438563	0.001011218	-2462.24632	2.42E-07	-2452.706	52	61	4129
rs2377145	2	AC007364.1	0.200378072	0.00105584	-2462.177699	2.59E-07	-2455.608084	53	55	8174
rs7812267	7	None	0.174574669	0.001095228	-2462.23767	2.44E-07	-2450.393029	54	60	1686
rs4458307	3	PDZRN3	0.410586011	0.001127468	-2462.271289	2.36E-07	-2456.388554	55	64	9352
rs10478478	5	PRR16	0.309640832	0.001130366	-2462.344328	2.20E-07	-2454.883015	56	70	7177
rs1401929	3	ZDHHC3	0.226654064	0.001171987	-2462.267127	2.37E-07	-2454.352104	57	62	6379
rs11694988	2	AGPS	0.167296786	0.001202867	-2462.276781	2.35E-07	-2455.67416	58	65	8279
rs11761981	7	None	0.448676749	0.001207282	-2462.270495	2.36E-07	-2455.802901	59	63	8456
rs772299	13	DOCK9	0.183081285	0.001266982	-2462.364993	2.15E-07	-2450.966714	60	72	2207
rs9832000	3	MAP3K13	0.156899811	0.001286756	-2462.300377	2.30E-07	-2451.090595	61	67	2330
rs10404119	19	OR7A17	0.279584121	0.001295045	-2462.389604	2.10E-07	-2454.866999	62	73	7150
rs2078403	2	CCDC141	0.293856333	0.001299401	-2462.441454	1.99E-07	-2453.686125	63	76	5430
rs13157900	5	None	0.00879017	0.001326691	-2460.963398	8.74E-07	-2448.883196	64	25	657
rs628576	12	None	0.444517958	0.001336417	-2462.345417	2.19E-07	-2456.765285	65	71	9993
rs1001004	10	FAM107B	0.256332703	0.001371505	-2462.49722	1.88E-07	-2452.302054	66	82	3653
rs8133096	21	AP001347.1	0.368809074	0.001471575	-2462.542774	1.80E-07	-2456.13578	67	83	8964
rs7249230	19	CEACAM5	0.206616257	0.001473598	-2462.491113	1.90E-07	-2455.874105	68	81	8553
rs9947736	18	None	0.499905482	0.001498972	-2462.411462	2.05E-07	-2456.087111	69	74	8876
rs8017234	14	STXBP6	0.160302457	0.001656315	-2462.544199	1.80E-07	-2451.046534	70	84	2288
rs7624750	3	OPA1	0.451228733	0.001696973	-2462.606933	1.69E-07	-2455.979457	71	87	8708
rs7992163	13	None	0.195935728	0.001706915	-2462.621125	1.67E-07	-2453.855094	72	89	5677
rs16876963	4	AC104662.2	0.063610586	0.001707393	-2462.230821	2.46E-07	-2448.804337	73	59	621
rs4266531	7	None	0.102551985	0.001768107	-2462.481204	1.92E-07	-2451.702949	74	80	2974
rs17040321	2	None	0.10463138	0.001771659	-2462.479937	1.92E-07	-2447.684708	75	79	277
rs13064975	3	None	0.210964083	0.001787116	-2462.699235	1.54E-07	-2451.504632	76	97	2758
rs787795	10	BMS1	0.170793951	0.001791823	-2462.632766	1.65E-07	-2455.388045	77	91	7851
rs409782	21	RBM11	0.188752363	0.00179687	-2462.692301	1.55E-07	-2455.739598	78	95	8364
rs7595898	2	NCKAP1	0.078733459	0.001798478	-2462.421206	2.03E-07	-2448.629081	79	75	545
rs1959379	14	FSCB	0.11389414	0.001803804	-2462.475401	1.93E-07	-2447.074059	80	78	165
rs11051551	12	None	0.126654064	0.001885584	-2462.654895	1.61E-07	-2452.588485	81	92	3990
rs6585415	10	HSPA12A	0.298582231	0.001887228	-2462.822072	1.36E-07	-2455.211507	82	107	7615
rs9460199	6	None	0.008884688	0.001946959	-2461.356031	5.90E-07	-2443.959852	83	30	29
rs10470410	3	GOLGB1	0.398204159	0.002013512	-2462.764845	1.44E-07	-2456.009763	84	100	8759
rs12953801	18	None	0.140548204	0.0020267	-2462.684347	1.56E-07	-2453.266932	85	94	4887
rs209569	8	MTUS1	0.011153119	0.002102757	-2461.675555	4.29E-07	-2445.480266	86	40	58
rs4779814	15	TRPM1	0.462003781	0.002113582	-2462.795498	1.40E-07	-2454.1852	87	101	6139
rs659197	11	GRM5	0.352268431	0.002126753	-2462.890633	1.27E-07	-2457.677237	88	111	11416
rs590352	12	ATXN7L3B	0.240075614	0.002128673	-2462.878565	1.29E-07	-2456.966499	89	109	10283
rs12202238	6	None	0.158884688	0.002150809	-2462.807786	1.38E-07	-2452.282301	90	105	3628
rs2371271	2	ERBB4	0.497731569	0.002210065	-2462.741445	1.48E-07	-2457.410081	91	99	11014
rs17663676	11	None	0.037807183	0.002249296	-2462.277344	2.35E-07	-2448.312489	92	66	423
rs2230782	20	NCOA3	0.094612476	0.002256586	-2462.695146	1.55E-07	-2452.327477	93	96	3687
rs667782	11	HYLS1	0.235916824	0.002344758	-2462.927679	1.23E-07	-2452.406804	94	113	3778
rs2095891	10	None	0.199716446	0.002357605	-2462.986726	1.16E-07	-2455.020212	95	118	7365
rs10487240	7	GNGT1	0.04584121	0.002371697	-2462.449592	1.98E-07	-2446.74211	96	77	132
rs12535485	7	MAGI2	0.089319471	0.002420347	-2462.730629	1.49E-07	-2449.805061	97	98	1204
rs13148635	4	None	0.157372401	0.002471404	-2462.939637	1.21E-07	-2452.703285	98	114	4121
rs3809429	14	FSCB	0.115689981	0.00251849	-2462.806989	1.38E-07	-2447.178092	99	104	179
rs2410501	8	MTUS1	0.120321361	0.002533646	-2462.853697	1.32E-07	-2450.359864	100	108	1650
rs16977629	15	GCOM1	0.064555766	0.002552218	-2462.549812	1.79E-07	-2447.890331	101	85	316
rs2196235	8	PREX2	0.139603025	0.00257341	-2462.940092	1.21E-07	-2443.513991	102	115	19
rs9688952	6	CDKAL1	0.391398866	0.002581594	-2463.088187	1.04E-07	-2450.684301	103	130	1943
rs3758741	11	TCP11L1	0.4	0.002597425	-2463.079237	1.05E-07	-2456.900123	104	129	10189
rs4941524	13	None	0.06710775	0.002615544	-2462.630315	1.65E-07	-2449.460537	105	90	976
rs6786975	3	CCDC39	0.450661626	0.002638738	-2463.050339	1.08E-07	-2455.356798	106	125	7806
rs17192298	16	RBFOX1	0.411720227	0.002654711	-2463.067206	1.07E-07	-2453.586404	107	128	5304
rs2302588	14	DCAF4	0.113327032	0.00267853	-2462.95023	1.20E-07	-2454.693879	108	116	6895
rs793704	6	DCDC2	0.436767486	0.002813169	-2463.11182	1.02E-07	-2457.082984	109	135	10467
rs4948970	10	CUBNP2	0.254064272	0.002825246	-2463.114194	1.02E-07	-2455.176543	110	136	7572
rs3812475	8	TRMT12	0.49026465	0.00283011	-2463.040925	1.09E-07	-2455.789923	111	124	8437
rs17209379	6	SLC22A7	0.1	0.00284844	-2462.968721	1.18E-07	-2447.489285	112	117	224
rs213544	2	None	0.085160681	0.002874466	-2462.891	1.27E-07	-2449.988762	113	112	1358
rs10474479	5	IQGAP2	0.187712665	0.002969555	-2463.172718	9.59E-08	-2457.256194	114	144	10756
rs17307138	11	LUZP2	0.063327032	0.002972535	-2462.810545	1.38E-07	-2444.680331	115	106	37
rs416563	16	ATP2C2-AS1	0.190170132	0.00298224	-2463.151838	9.80E-08	-2457.191613	116	140	10646
rs10848102	12	RIMBP2	0.478071834	0.003016478	-2463.093175	1.04E-07	-2456.753114	117	132	9971
rs2883927	1	FMN2	0.162759924	0.003031635	-2463.167247	9.65E-08	-2453.627557	118	142	5349
rs11107	22	FBXO7	0.395746692	0.003052576	-2463.197571	9.36E-08	-2457.688919	119	146	11437
rs1943706	11	DLG2	0.095652174	0.003102525	-2463.020175	1.12E-07	-2447.94658	120	121	325
rs12692220	2	None	0.392438563	0.003121931	-2463.174938	9.57E-08	-2456.19083	121	145	9063
rs1395268	18	SERPINB11	0.182041588	0.003129774	-2463.216433	9.18E-08	-2452.301027	122	149	3650
rs7692514	4	None	0.058979206	0.003135985	-2462.803798	1.39E-07	-2444.209807	123	103	31
rs11684300	2	PRKCE	0.157088847	0.003169096	-2463.150467	9.81E-08	-2451.923625	124	139	3227
rs11976226	7	None	0.208601134	0.00318562	-2463.230939	9.05E-08	-2453.72384	125	151	5490
rs1366245	19	AC011468.2	0.253969754	0.003245036	-2463.22775	9.08E-08	-2452.382552	126	150	3758
rs11556167	4	GATB	0.105482042	0.003253107	-2463.065326	1.07E-07	-2451.037214	127	127	2275
rs2205143	21	DSCAM	0.175047259	0.003268426	-2463.214383	9.20E-08	-2455.166888	128	148	7562
rs17121403	1	AGL	0.019281664	0.003297269	-2462.205185	2.52E-07	-2443.901717	129	56	27
rs876797	11	FXYD6-FXYD2	0.233175803	0.00333239	-2463.257338	8.81E-08	-2452.154641	130	156	3491
rs11632780	15	PCSK6	0.501512287	0.003370543	-2463.095342	1.04E-07	-2455.805301	131	134	8462
rs17762463	14	KCNK10	0.279962193	0.003422219	-2463.378476	7.81E-08	-2455.203117	132	168	7602
rs3184504	12	SH2B3	0.491020794	0.00348258	-2463.255562	8.83E-08	-2457.012466	133	155	10345
rs17373654	1	TUT4	0.033081285	0.003553016	-2462.671615	1.58E-07	-2446.726994	134	93	129
rs35881	3	AC098650.1	0.420132325	0.003556698	-2463.300337	8.44E-08	-2453.360578	135	163	4999
rs1001116	7	PRKAG2	0.307844991	0.003801737	-2463.405637	7.60E-08	-2456.432737	136	171	9435
rs12066500	1	RCSD1	0.058979206	0.003841842	-2462.990518	1.15E-07	-2449.890087	137	119	1267
rs1030052	2	None	0.302835539	0.003847826	-2463.474817	7.09E-08	-2448.529027	138	181	504
rs3211938	7	CD36	0.005387524	0.003873936	-2461.510275	5.06E-07	-2444.265268	139	34	32
rs10896290	11	OR8J1	0.348487713	0.003903099	-2463.414279	7.53E-08	-2455.410149	140	173	7887
rs10736655	11	AC022882.1	0.347920605	0.003908284	-2463.451297	7.26E-08	-2454.108491	141	176	6039
rs1905055	11	OR8K1	0.347069943	0.003926952	-2463.479973	7.06E-08	-2454.45696	142	182	6533
rs10888128	8	AC123777.1	0.428071834	0.003977712	-2463.432314	7.40E-08	-2452.889576	143	174	4380
rs6809056	3	CADPS	0.343289225	0.00398488	-2463.466694	7.15E-08	-2455.612097	144	179	8180
rs4264688	3	ROBO1	0.342249527	0.004002151	-2463.494959	6.95E-08	-2455.74462	145	184	8376
rs13028373	2	None	0.332041588	0.004027814	-2463.514519	6.82E-08	-2453.542085	146	189	5237
rs5764214	22	EFCAB6	0.462759924	0.004075155	-2463.365521	7.91E-08	-2454.538356	147	166	6663
rs9640682	7	LHFPL3	0.228449905	0.004106238	-2463.499388	6.92E-08	-2454.877388	148	187	7166
rs6486602	12	None	0.329867675	0.004129261	-2463.518055	6.79E-08	-2453.427097	149	193	5085
rs2343789	3	None	0.260396975	0.004156504	-2463.496608	6.94E-08	-2452.549052	150	185	3939
rs5999613	22	None	0.029395085	0.004226212	-2462.800148	1.39E-07	-2446.470709	151	102	109
rs10479109	5	AC002428.1	0.317674858	0.004237887	-2463.558929	6.52E-08	-2457.31218	152	202	10855
rs17783366	14	IFT43	0.310964083	0.004256097	-2463.489481	6.99E-08	-2456.073944	153	183	8861
rs10875695	12	VDR	0.278449905	0.00426959	-2463.503067	6.89E-08	-2454.549142	154	188	6675
rs4707844	6	SMAP1	0.055671078	0.004273737	-2463.094958	1.04E-07	-2445.725118	155	133	63
rs2289840	3	KALRN	0.282703214	0.004306219	-2463.561496	6.50E-08	-2454.511229	156	203	6623
rs12073709	1	PATJ	0.299149338	0.004307037	-2463.530928	6.70E-08	-2450.760938	157	197	2013
rs17695385	17	CA10	0.076748582	0.00431525	-2463.170199	9.62E-08	-2445.981117	158	143	77
rs17152161	7	AC005064.1	0.145179584	0.004343477	-2463.391705	7.71E-08	-2455.287618	159	169	7717
rs10781384	9	PRUNE2	0.11020794	0.004399865	-2463.373993	7.84E-08	-2446.685358	160	167	123
rs347156	3	CMTM7	0.340642722	0.004424635	-2463.528588	6.72E-08	-2455.550362	161	196	8080
rs17717177	2	ADD2	0.180529301	0.004439639	-2463.536667	6.67E-08	-2449.158055	162	198	794
rs962503	2	TTC21B	0.203497164	0.004440256	-2463.5151	6.81E-08	-2455.790094	163	190	8438
rs2269429	6	TNXB	0.091398866	0.004443034	-2463.238457	8.98E-08	-2449.580033	164	153	1046
rs523232	18	MAPRE2	0.082325142	0.004491866	-2463.24187	8.95E-08	-2450.248048	165	154	1559
rs7547989	1	None	0.106521739	0.004554762	-2463.323845	8.25E-08	-2450.308199	166	164	1607
rs7029205	9	ADAMTSL1	0.400756144	0.004574132	-2463.596091	6.28E-08	-2454.105135	167	210	6034
rs7121276	11	OR9G1	0.146786389	0.004599488	-2463.46998	7.13E-08	-2454.242388	168	180	6236
rs3911791	18	DLGAP1	0.418431002	0.004605865	-2463.556	6.54E-08	-2456.695144	169	200	9870
rs12033832	1	TAS1R2	0.329017013	0.004616989	-2463.590825	6.31E-08	-2451.854946	170	209	3148
rs16953240	15	DNAAF4-CCPG1	0.093289225	0.004628563	-2463.26182	8.78E-08	-2453.642046	171	157	5368
rs4686712	3	None	0.259546314	0.004641128	-2463.627849	6.09E-08	-2456.204277	172	214	9079
rs360836	3	IQSEC1	0.151890359	0.004768773	-2463.540176	6.64E-08	-2449.835854	173	199	1223
rs11625096	14	MAP4K5	0.350189036	0.004770614	-2463.632217	6.06E-08	-2458.368885	174	215	12707
rs566836	4	GALNTL6	0.312381853	0.00478421	-2463.670692	5.83E-08	-2448.614026	175	220	536
rs17022577	2	None	0.044328922	0.004795878	-2463.01285	1.13E-07	-2444.510622	176	120	35
rs230898	17	TEKT3	0.480056711	0.004957396	-2463.577659	6.40E-08	-2457.775376	177	206	11595
rs9917454	20	TMC2	0.07731569	0.004988399	-2463.288537	8.54E-08	-2452.785119	178	161	4235
rs12613754	2	NGEF	0.179395085	0.004991906	-2463.575828	6.41E-08	-2452.753331	179	205	4191
rs155694	12	TMEM132D	0.408223062	0.005083585	-2463.638017	6.02E-08	-2455.272598	180	216	7698
rs1890987	20	EYA2	0.450661626	0.005148327	-2463.614991	6.16E-08	-2456.085509	181	212	8874
rs2135955	6	PKHD1	0.268241966	0.005191856	-2463.746554	5.40E-08	-2446.543699	182	232	114
rs885208	12	RASSF8	0.331379962	0.00522578	-2463.670938	5.83E-08	-2456.44716	183	221	9461
rs241778	17	KRT18P55	0.093572779	0.005238879	-2463.436211	7.37E-08	-2444.127938	184	175	30
rs7952228	11	PLEKHB1	0.229017013	0.005248405	-2463.729735	5.50E-08	-2452.161226	185	229	3501
rs7003988	8	NRG1	0.106521739	0.005252109	-2463.524859	6.75E-08	-2446.652299	186	195	121
rs7579382	2	None	0.381758034	0.005333371	-2463.725788	5.52E-08	-2458.09461	187	226	12180
rs12654078	5	NBPF22P	0.059168242	0.005473908	-2463.298219	8.46E-08	-2450.833156	188	162	2087
