# Supplementary material for: An individualized Bayesian method for estimating genomic variants of hypertension
Source: BMC Genomics. 2023 Nov 7;23(Suppl 5):863. doi: 10.1186/s12864-023-09757-9 (PMC10631115; doi:10.1186/s12864-023-09757-9)
Supplement: Supplementary file 3 — Additional file 3. The top 188 SNPs ranked by Ms,r. Corresponding columns include rsID, Chromosome (CHR), gene, MAF, p-value, Ms, GPP, Ms,r,Rank_p-value, Rank_Ms, and Rank_Ms,r. [file 12864_2023_9757_MOESM3_ESM.csv]

rsID	CHR	gene	MAF	p-value	Ms	GPP	Ms,r	Rank_p-value	Rank_Ms	Rank_Ms,r
rs11574358	8	None	0.017769376	5.22E-10	-2447.237433	0.799008075	-2437.212409	1	1	1
rs1794108	11	PSMD13	0.011909263	2.25E-06	-2455.119826	0.000301489	-2437.212409	5	5	2
rs11000217	10	ASCC1	0.02362949	1.09E-05	-2456.983403	4.68E-05	-2438.700976	6	7	3
rs2292664	12	None	0.018714556	2.76E-09	-2448.808265	0.166091439	-2438.805156	2	2	4
rs9928967	16	CORO7-PAM16	0.011058601	1.16E-05	-2456.70594	6.17E-05	-2438.925791	7	6	5
rs3087452	3	MCM2	0.010491493	3.24E-05	-2457.581745	2.57E-05	-2439.885635	9	8	6
rs646509	18	NEDD4L	0.008695652	7.32E-05	-2458.158528	1.44E-05	-2440.570035	10	9	7
rs9330200	9	TUBB4B	0.012192817	0.000124458	-2458.851994	7.22E-06	-2441.157814	12	11	8
rs10171644	2	ITGB6	0.034593573	0.000127596	-2459.432121	4.04E-06	-2441.798043	14	12	9
rs8081943	17	RAI1	0.012098299	0.000348951	-2459.812811	2.76E-06	-2441.904907	22	14	10
rs383306	22	TUBA3GP	0.023251418	1.43E-08	-2450.530324	0.029680197	-2442.015706	3	3	11
rs13265032	8	CSMD1	0.344517958	0.258496212	-2467.002819	2.08E-09	-2442.338034	5297	7135	12
rs7511943	1	None	0.089886578	0.054395709	-2465.515118	9.22E-09	-2442.52504	1332.5	1245.5	13
rs45606134	13	None	0.00879017	0.00049138	-2460.158916	1.95E-06	-2442.679539	27	15	14
rs6760500	2	None	0.055860113	0.000122805	-2459.781108	2.85E-06	-2443.025906	11	13	15
rs1025541	7	HECW1	0.133742911	0.000439829	-2461.210478	6.83E-07	-2443.117414	25	27	16
rs17586050	14	FRMD6-AS2	0.21342155	0.180267088	-2466.730221	2.73E-09	-2443.148759	3850	4930	17
rs10902269	11	MUC6	0.009168242	0.000984538	-2460.757736	1.07E-06	-2443.303903	46	22	18
rs2196235	8	PREX2	0.139603025	0.00257341	-2462.940092	1.21E-07	-2443.513991	102	115	19
rs1564573	8	CSMD1	0.424858223	0.077841302	-2466.01925	5.57E-09	-2443.549899	1833	2127	20
rs12240276	10	AKR1E2	0.114744802	0.510085927	-2467.239584	1.64E-09	-2443.586706	9827.5	9845.5	21
rs9646148	14	MRPL52	0.153213611	0.014524344	-2464.519419	2.50E-08	-2443.605221	450	480	22
rs1803274	3	BCHE	0.200756144	0.006639627	-2463.856984	4.84E-08	-2443.723451	218	250	23
rs3802384	9	FGD3	0.034782609	0.009659093	-2463.516244	6.80E-08	-2443.861255	302	192	24
rs3798130	5	AC004039.1	0.137240076	0.804306854	-2467.499382	1.27E-09	-2443.865899	15121	14478	25
rs10472941	5	None	0.003308129	0.005715574	-2461.83735	3.65E-07	-2443.889553	192	42	26
rs17121403	1	AGL	0.019281664	0.003297269	-2462.205185	2.52E-07	-2443.901717	129	56	27
rs7743244	6	POLR1C	0.064083176	0.063024392	-2465.502818	9.33E-09	-2443.931403	1531	1235	28
rs9460199	6	None	0.008884688	0.001946959	-2461.356031	5.90E-07	-2443.959852	83	30	29
rs241778	17	KRT18P55	0.093572779	0.005238879	-2463.436211	7.37E-08	-2444.127938	184	175	30
rs7692514	4	None	0.058979206	0.003135985	-2462.803798	1.39E-07	-2444.209807	123	103	31
rs3211938	7	CD36	0.005387524	0.003873936	-2461.510275	5.06E-07	-2444.265268	139	34	32
rs2449184	8	CSMD1	0.422400756	0.172201824	-2466.639725	2.99E-09	-2444.380085	3712.5	4453.5	33
rs4597301	16	VPS35L	0.260491493	0.087640934	-2466.178138	4.75E-09	-2444.452121	2039	2559	34
rs17022577	2	None	0.044328922	0.004795878	-2463.01285	1.13E-07	-2444.510622	176	120	35
rs45468099	6	None	0.259073724	0.771623994	-2467.614338	1.13E-09	-2444.637565	14506	17515	36
rs17307138	11	LUZP2	0.063327032	0.002972535	-2462.810545	1.38E-07	-2444.680331	115	106	37
rs948028	11	GRIK4	0.169565217	0.783881883	-2467.542777	1.21E-09	-2444.691016	14709.5	15507.5	38
rs1001452	12	ITPR2	0.118241966	0.006195445	-2463.667278	5.85E-08	-2444.700827	206	218	39
rs17736490	8	None	0.064744802	0.000926088	-2461.622144	4.52E-07	-2444.703181	42	37	40
rs13192303	6	ME1	0.091398866	0.016509582	-2464.4349	2.72E-08	-2444.755251	502	436	41
rs10214854	6	HCRTR2	0.046219282	0.006541186	-2463.281701	8.60E-08	-2444.844628	213	159	42
rs11715719	3	LINC00636	0.079867675	0.044358047	-2465.272393	1.18E-08	-2444.896528	1111	1007	43
rs7937142	11	None	0.278544423	0.036069649	-2465.461902	9.72E-09	-2444.99283	953	1195	44
rs6730396	2	ALLC	0.007939509	0.005536089	-2462.313747	2.26E-07	-2445.007835	189	68	45
rs1804865	5	TRIP13	0.007750473	0.006921224	-2462.33734	2.21E-07	-2445.047281	227	69	46
rs11834041	12	None	0.129489603	0.016148095	-2464.522422	2.49E-08	-2445.049517	494	483	47
rs12779623	10	MALRD1	0.201228733	0.009504974	-2464.193924	3.45E-08	-2445.099598	298	343	48
rs1218825	13	GTF3A	0.049621928	0.390907629	-2466.762311	2.65E-09	-2445.193973	7688	5133	49
rs2319014	1	MECR	0.08705104	0.08819223	-2465.853534	6.57E-09	-2445.254507	2049	1788	50
rs10248141	7	MACC1	0.145085066	0.018501275	-2464.730543	2.02E-08	-2445.303987	548	602	51
rs11542686	1	CSMD2	0.00879017	0.007414636	-2462.613127	1.68E-07	-2445.3083	243	88	52
rs2760650	9	KDM4C	0.10926276	0.56052068	-2467.258057	1.61E-09	-2445.311013	10737.5	10086.5	53
rs10424746	19	ZNF823	0.02731569	0.010368784	-2463.458928	7.21E-08	-2445.347518	319	177	54
rs7854413	9	PDCD1LG2	0.092060491	0.253611917	-2466.735083	2.72E-09	-2445.360797	5211	4959	55
rs2183995	1	PATJ	0.141304348	0.006624484	-2463.815141	5.05E-08	-2445.40021	217	243	56
rs9896904	17	ANKFN1	0.071361059	0.752960379	-2467.229292	1.66E-09	-2445.477529	14186	9710	57
rs209569	8	MTUS1	0.011153119	0.002102757	-2461.675555	4.29E-07	-2445.480266	86	40	58
rs12987796	2	STAT1	0.149716446	0.355266182	-2467.126594	1.84E-09	-2445.540438	7060.5	8385.5	59
rs10484892	6	RIPOR2	0.120604915	0.575123527	-2467.32884	1.50E-09	-2445.56503	11031	11179	60
rs1111830	6	CRYBG1	0.135727788	0.079636687	-2465.969141	5.85E-09	-2445.690057	1868	2028	61
rs2872892	13	LINC01046	0.08241966	0.000928467	-2461.850846	3.60E-07	-2445.71985	43	43	62
rs4707844	6	SMAP1	0.055671078	0.004273737	-2463.094958	1.04E-07	-2445.725118	155	133	63
rs11866321	16	VPS35L	0.362098299	0.741431619	-2467.58931	1.16E-09	-2445.738749	13937.5	16814.5	64
rs2230234	18	DSG2	0.077977316	0.009611427	-2463.962368	4.36E-08	-2445.7388	301	277	65
rs17072442	6	SLC16A10	0.012665406	0.010707391	-2463.138847	9.92E-08	-2445.749594	331	137	66
rs11466649	4	TLR10	0.032041588	0.005863402	-2463.030844	1.11E-07	-2445.76266	195	123	67
rs6102768	20	PTPRT	0.342533081	1	-2467.657353	1.08E-09	-2445.779267	18620.5	18768	68
rs16848811	3	TPRG1	0.018147448	0.040792747	-2464.534328	2.46E-08	-2445.780129	1029	492	69
rs11899922	2	THSD7B	0.065217391	0.47974201	-2466.987704	2.11E-09	-2445.808783	9283.5	6990.5	70
rs4795524	17	EFCAB5	0.030623819	0.066991113	-2465.139348	1.34E-08	-2445.836347	1617.5	883.5	71
rs7248888	19	PNMA8A	0.065217391	0.956645519	-2467.253779	1.62E-09	-2445.878641	17742.5	10026.5	72
rs10067	1	OVGP1	0.090548204	0.008701233	-2463.941075	4.45E-08	-2445.892661	277	271	73
rs7251816	19	C19orf48	0.010964083	0.01305486	-2463.23496	9.01E-08	-2445.901453	409	152	74
rs2303554	2	ITPRID2	0.024858223	0.008968296	-2463.3634	7.93E-08	-2445.910222	283	165	75
rs7818013	8	PAG1	0.126275992	0.216986711	-2466.732502	2.73E-09	-2445.976271	4533	4943	76
rs17695385	17	CA10	0.076748582	0.00431525	-2463.170199	9.62E-08	-2445.981117	158	143	77
rs9321669	6	NHSL1	0.117674858	0.0609219	-2465.646645	8.08E-09	-2445.987745	1490	1435	78
rs11575542	7	FIGNL1	0.015595463	0.020098768	-2463.716849	5.57E-08	-2446.000771	591	224	79
rs10968668	9	LINGO2	0.084120983	0.049177981	-2465.364049	1.07E-08	-2446.016419	1221.5	1100.5	80
rs2305053	2	STK11IP	0.002362949	0.029457768	-2463.05956	1.07E-07	-2446.04489	803	126	81
rs11085364	19	AC010636.2	0.119470699	0.320982489	-2466.980087	2.13E-09	-2446.057945	6457	6906	82
rs8013889	14	FRMD6-AS2	0.273913043	0.181044586	-2466.763575	2.65E-09	-2446.082458	3871	5148	83
rs13385018	2	USP40	0.025708885	0.032949273	-2464.512838	2.51E-08	-2446.114473	894	471	84
rs10782435	14	SLC35F4	0.331379962	0.346496202	-2467.204417	1.70E-09	-2446.115566	6930	9388	85
rs2273566	6	SMAP1	0.080245747	0.018602019	-2464.526097	2.48E-08	-2446.156008	550	484	86
rs12750419	1	AL929236.1	0.134877127	0.000544485	-2461.492724	5.15E-07	-2446.16319	28	33	87
rs155294	1	DAB1	0.058601134	0.362808826	-2466.763468	2.65E-09	-2446.172438	7190	5147	88
rs719354	16	ZFHX3	0.170415879	0.112504321	-2466.269826	4.33E-09	-2446.177514	2545	2822	89
rs1290666	3	KRT18P43	0.011720227	0.055593268	-2464.476954	2.60E-08	-2446.180537	1365.5	454.5	90
rs12293826	11	None	0.005293006	0.049611527	-2463.852486	4.86E-08	-2446.21093	1234.5	247.5	91
rs5491	19	AC011511.2	0.023062382	9.38E-08	-2452.417678	0.004495718	-2446.240704	4	4	92
rs37369	5	AGXT2	0.079017013	0.026749094	-2464.774461	1.93E-08	-2446.240996	734	627	93
rs13261739	8	PDGFRL	0.130245747	0.355431578	-2467.053055	1.98E-09	-2446.259839	7063	7601	94
rs11121298	1	SLC2A7	0.044517958	0.01620311	-2464.053093	3.98E-08	-2446.271666	495	304	95
rs9992417	4	None	0.068431002	0.012426788	-2464.08339	3.86E-08	-2446.298016	391	316	96
rs433243	6	IL20RA	0.00973535	0.009579817	-2462.880507	1.28E-07	-2446.311198	300	110	97
rs2744690	1	PRDM2	0.165028355	0.02750419	-2465.142395	1.34E-08	-2446.313457	759	885	98
rs2453712	11	None	0.112854442	0.452889011	-2467.168576	1.76E-09	-2446.341231	8803.5	8900.5	99
rs240780	6	ASCC3	0.41294896	0.385651859	-2467.226905	1.66E-09	-2446.357181	7597.5	9682.5	100
rs2014455	17	GOSR1	0.051134216	0.070253759	-2465.449663	9.84E-09	-2446.371993	1694	1178	101
rs10261965	7	HNRNPA2B1	0.030151229	0.146986669	-2465.826138	6.75E-09	-2446.372241	3194	1724	102
rs6863064	5	None	0.034310019	0.000883446	-2461.254853	6.53E-07	-2446.419817	40	28	103
rs2838752	21	LINC00163	0.006710775	0.026565289	-2463.588687	6.33E-08	-2446.420728	732	208	104
rs9829450	3	LRCH3	0.111531191	0.011629071	-2464.25924	3.24E-08	-2446.464593	356	372	105
rs17108378	10	ZFYVE27	0.036389414	0.00762746	-2463.391823	7.71E-08	-2446.464952	251	170	106
rs12185485	19	MAG	0.208412098	0.079176874	-2466.070088	5.29E-09	-2446.470149	1857	2264	107
rs3024604	16	IL4R	0.090453686	0.034170775	-2465.098347	1.40E-08	-2446.47068	914	849	108
rs5999613	22	None	0.029395085	0.004226212	-2462.800148	1.39E-07	-2446.470709	151	102	109
rs10069583	5	None	0.133081285	2.33E-05	-2458.504603	1.02E-05	-2446.4743	8	10	110
rs12435291	14	None	0.079017013	0.007516754	-2463.670292	5.83E-08	-2446.504112	248	219	111
rs7634881	3	IQCG	0.084215501	0.084779383	-2465.803218	6.91E-09	-2446.514359	1981	1684	112
rs1502807	12	None	0.121266541	0.666789678	-2467.385395	1.42E-09	-2446.529722	12655	12139	113
rs2135955	6	PKHD1	0.268241966	0.005191856	-2463.746554	5.40E-08	-2446.543699	182	232	114
rs10771328	12	STK38L	0.365406427	0.008200312	-2464.14497	3.63E-08	-2446.551025	265	334	115
rs6140644	20	PLCB1	0.17362949	0.509225791	-2467.359883	1.46E-09	-2446.559242	9807	11699	116
rs11117691	1	ESRRG	0.028827977	0.005922445	-2463.09167	1.04E-07	-2446.579737	198	131	117
rs12095555	1	None	0.009451796	0.014972606	-2463.167025	9.65E-08	-2446.61415	460	141	118
rs6945139	7	None	0.072117202	0.228046106	-2466.511304	3.40E-09	-2446.626287	4739	3766	119
rs11638842	15	GABRG3	0.287334594	0.470062172	-2467.394031	1.41E-09	-2446.629563	9142.5	12293.5	120
rs7003988	8	NRG1	0.106521739	0.005252109	-2463.524859	6.75E-08	-2446.652299	186	195	121
rs344958	3	LPP	0.034593573	0.107939968	-2465.626162	8.25E-09	-2446.678385	2441	1403	122
rs10781384	9	PRUNE2	0.11020794	0.004399865	-2463.373993	7.84E-08	-2446.685358	160	167	123
rs17077022	3	TGM4	0.010018904	0.050712588	-2464.428702	2.73E-08	-2446.697514	1254	433	124
rs7177119	15	C15orf32	0.057277883	0.02376678	-2464.622466	2.25E-08	-2446.710185	675	535	125
rs10282312	7	CLCN1	0.022400756	0.022589786	-2464.085471	3.85E-08	-2446.720647	648	318	126
rs7250795	19	AC008770.2	0.018241966	0.12177011	-2465.407602	1.03E-08	-2446.723638	2730.5	1142.5	127.5
rs7250894	19	AC008770.2	0.018241966	0.12177011	-2465.407602	1.03E-08	-2446.723638	2730.5	1142.5	127.5
rs17373654	1	TUT4	0.033081285	0.003553016	-2462.671615	1.58E-07	-2446.726994	134	93	129
rs12323575	14	DOCK11P1	0.081096408	0.514159461	-2467.093828	1.90E-09	-2446.729385	9919	8029	130
rs1825474	2	ANKRD36BP2	0.030718336	0.047734692	-2464.914367	1.68E-08	-2446.737721	1186	716	131
rs10487240	7	GNGT1	0.04584121	0.002371697	-2462.449592	1.98E-07	-2446.74211	96	77	132
rs8100709	19	TMPRSS9	0.00557656	0.049611527	-2463.852486	4.86E-08	-2446.755204	1234.5	247.5	133
rs12498226	4	None	0.002268431	0.056107101	-2463.741359	5.43E-08	-2446.766956	1376	231	134
rs4415684	10	SH3PXD2A	0.193667297	0.0750863	-2466.000592	5.67E-09	-2446.7844	1770	2091	135
rs10778679	12	NOP56P3	0.020226843	0.012600444	-2463.585073	6.35E-08	-2446.797677	394	207	136
rs16994007	21	DOP1B	0.032325142	0.026435467	-2464.373864	2.89E-08	-2446.822297	730	405	137
rs892714	7	None	0.061342155	0.738167564	-2467.165524	1.77E-09	-2446.841508	13849.5	8864.5	138
rs6800864	3	GALNT15	0.044612476	0.158487596	-2466.061935	5.34E-09	-2446.844774	3444	2235	139
rs2509062	11	GLB1L3	0.003119093	0.058250228	-2463.852535	4.86E-08	-2446.84761	1423	249	140
rs7254529	19	AC008770.2	0.018431002	0.148700824	-2465.524095	9.14E-09	-2446.857676	3242	1260	141
rs3740093	10	ZNF22	0.053969754	0.14110766	-2466.093215	5.17E-09	-2446.859529	3085	2313	142
rs2275140	9	LAMC3	0.158034026	0.012094577	-2464.382742	2.86E-08	-2446.860218	377	411	143
rs1481120	4	GALNT7	0.036767486	0.124599738	-2465.812505	6.85E-09	-2446.861658	2771	1697	144
rs11240596	1	SLC26A9	0.120793951	0.795665585	-2467.451793	1.33E-09	-2446.870668	14914	13411	145
rs10785925	10	None	0.062192817	0.315956116	-2466.705217	2.80E-09	-2446.875922	6387	4797	146
rs10041463	5	None	0.046786389	0.032524158	-2464.755723	1.97E-08	-2446.903797	881	617	147
rs9485587	6	FUT9	0.112381853	0.093076794	-2466.037743	5.47E-09	-2446.907225	2144	2164	148
rs2965404	7	DNAH11	0.198204159	0.598806869	-2467.482532	1.29E-09	-2446.93694	11429	14085	149
rs17639251	2	TGFA	0.130623819	0.070013556	-2465.854711	6.56E-09	-2446.940032	1687	1790	150
rs12359281	10	ANKRD26	0.016351607	0.019221812	-2463.883438	4.71E-08	-2446.943276	567.5	257.5	151
rs7020311	9	PAX5	0.079867675	0.006063562	-2463.574069	6.42E-08	-2446.944355	201	204	152
rs7893511	10	None	0.027221172	0.007883172	-2463.212679	9.22E-08	-2446.979518	257	147	153
rs10499304	6	None	0.109829868	0.089426919	-2465.997637	5.69E-09	-2446.983577	2083.5	2085.5	154
rs13231246	7	None	0.115406427	0.054707885	-2465.598659	8.48E-09	-2446.994088	1340	1364	155
rs16969137	16	LINC00922	0.077504726	0.012352551	-2464.187165	3.48E-08	-2447.012371	386	342	156
rs7647302	3	KCNAB1	0.012759924	0.48583377	-2466.224869	4.53E-09	-2447.019355	9393.5	2688.5	157
rs9382281	6	MLIP	0.054347826	0.028686079	-2464.710409	2.06E-08	-2447.024961	778	593	158
rs17237114	15	AC087457.1	0.116729679	0.191697491	-2466.584503	3.16E-09	-2447.025188	4072	4153	159
rs12038347	1	EPB41	0.092722117	0.296140175	-2466.830586	2.47E-09	-2447.032938	6019.5	5642.5	160
rs12267836	10	None	0.011436673	0.066445393	-2464.561659	2.39E-08	-2447.03823	1613	507	161
rs11499034	14	SEL1L	0.01436673	0.159442853	-2465.564574	8.77E-09	-2447.044361	3475	1313	162
rs4931444	12	AC024940.1	0.05831758	0.036979079	-2464.988419	1.56E-08	-2447.047732	970	770	163
rs1799967	17	BRCA1	0.014555766	0.450965991	-2466.285905	4.26E-09	-2447.059827	8786	2864	164
rs1959379	14	FSCB	0.11389414	0.001803804	-2462.475401	1.93E-07	-2447.074059	80	78	165
rs9957698	18	AC090403.1	0.031096408	0.029488171	-2464.55715	2.40E-08	-2447.103725	804	504	166
rs3100613	2	DIS3L2	0.09120983	0.739705933	-2467.32538	1.51E-09	-2447.104412	13886	11121	167
rs766093	6	None	0.013327032	0.009458987	-2463.023743	1.11E-07	-2447.107256	296	122	168
rs3738861	2	CNTNAP5	0.048204159	0.082236903	-2465.585224	8.59E-09	-2447.114181	1918	1346	169
rs7373775	3	EPHB1	0.050094518	0.028780481	-2464.654351	2.18E-08	-2447.115385	780	552	170
rs12760226	1	KANK4	0.27731569	0.039231301	-2465.515383	9.22E-09	-2447.120234	997	1248	171
rs1135983	1	ATF6	0.072778828	0.347290425	-2466.843667	2.44E-09	-2447.121364	6954	5756	172
rs2473512	6	None	0.063137996	0.699237418	-2467.153056	1.79E-09	-2447.126502	13218.5	8712.5	173
rs756275	5	LINC01847	0.07731569	0.388769084	-2466.943605	2.21E-09	-2447.13482	7658.5	6581.5	174
rs2273664	2	TTC27	0.073062382	0.212429233	-2466.486376	3.49E-09	-2447.137641	4443	3657	175
rs6491087	13	ATP8A2	0.196124764	0.173674565	-2466.678341	2.88E-09	-2447.14506	3736	4655	176
rs7953222	12	AC024940.1	0.064933837	0.517499505	-2467.022037	2.04E-09	-2447.153751	10017	7328	177
rs2279252	4	None	0.013043478	0.21169285	-2465.648508	8.07E-09	-2447.168107	4431.5	1437.5	178
rs3809429	14	FSCB	0.115689981	0.00251849	-2462.806989	1.38E-07	-2447.178092	99	104	179
rs6738598	2	None	0.062287335	0.031202461	-2464.88835	1.73E-08	-2447.181274	852	697	180
rs4944463	11	DLG2	0.117296786	0.013395426	-2464.414886	2.77E-08	-2447.18744	414	427	181
rs3784611	15	RORA-AS1	0.055482042	0.081158942	-2465.621295	8.29E-09	-2447.190505	1893	1399	182
rs9513432	13	STK24	0.078544423	0.959754556	-2467.327602	1.50E-09	-2447.192578	17769.5	11153.5	183
rs2241984	11	None	0.027882798	0.636648763	-2466.746751	2.69E-09	-2447.198667	12092	5035	184
rs7586702	2	DRC1	0.122967864	0.54933493	-2467.303968	1.54E-09	-2447.199308	10543.5	10778.5	185
rs10195562	2	None	0.13705104	0.590483282	-2467.378464	1.43E-09	-2447.214911	11310	12029	186
rs13391909	2	AC007319.1	0.00415879	0.067341417	-2464.235444	3.31E-08	-2447.216602	1624	358	187
rs723580	6	CLIC5	0.045179584	0.612348825	-2466.95981	2.17E-09	-2447.239236	11684.5	6732.5	188
