# Supplementary material for: An individualized Bayesian method for estimating genomic variants of hypertension
Source: BMC Genomics. 2023 Nov 7;23(Suppl 5):863. doi: 10.1186/s12864-023-09757-9 (PMC10631115; doi:10.1186/s12864-023-09757-9)
Supplement: Supplementary file 4 — Additional file 4. The Information gain values for the top 188 SNPs ranked by IBI and GWAS respectively, as well as 188 SNPs selected at random. The method column specifies the method (such as IBI or GWAS) used to identify the SNPs. [file 12864_2023_9757_MOESM4_ESM.csv]

rsID	Information gain	Method
rs11574358	0.005952803	IBI
rs1794108	0.005952803	IBI
rs11000217	0.005740986	IBI
rs2292664	0.005657904	IBI
rs9928967	0.005622868	IBI
rs3087452	0.005435132	IBI
rs646509	0.005288986	IBI
rs9330200	0.005212194	IBI
rs10171644	0.005190326	IBI
rs8081943	0.005072608	IBI
rs383306	0.004999752	IBI
rs13265032	0.005168323	IBI
rs7511943	0.005134145	IBI
rs45606134	0.004894508	IBI
rs6760500	0.005000602	IBI
rs1025541	0.0050363	IBI
rs17586050	0.00504256	IBI
rs10902269	0.004780928	IBI
rs2196235	0.004971354	IBI
rs1564573	0.004918882	IBI
rs12240276	0.004943023	IBI
rs9646148	0.004954538	IBI
rs1803274	0.004935432	IBI
rs3802384	0.00480524	IBI
rs3798130	0.004900271	IBI
rs10472941	0.004567959	IBI
rs17121403	0.004740953	IBI
rs7743244	0.004847049	IBI
rs9460199	0.004652736	IBI
rs241778	0.004857128	IBI
rs7692514	0.004783831	IBI
rs3211938	0.004545608	IBI
rs2449184	0.004757656	IBI
rs4597301	0.004776641	IBI
rs17022577	0.004706442	IBI
rs45468099	0.004755217	IBI
rs17307138	0.004700523	IBI
rs948028	0.004748719	IBI
rs1001452	0.004736533	IBI
rs17736490	0.004695759	IBI
rs13192303	0.004713108	IBI
rs10214854	0.004648885	IBI
rs11715719	0.004672859	IBI
rs7937142	0.004703171	IBI
rs6730396	0.004448912	IBI
rs1804865	0.004436537	IBI
rs11834041	0.004667903	IBI
rs12779623	0.004675567	IBI
rs1218825	0.004588719	IBI
rs2319014	0.004611793	IBI
rs10248141	0.004664471	IBI
rs11542686	0.004400052	IBI
rs2760650	0.004619365	IBI
rs10424746	0.004503149	IBI
rs7854413	0.004600461	IBI
rs2183995	0.004601674	IBI
rs9896904	0.004567242	IBI
rs209569	0.004391715	IBI
rs12987796	0.004583098	IBI
rs10484892	0.004576723	IBI
rs1111830	0.004549897	IBI
rs2872892	0.004524944	IBI
rs4707844	0.004492684	IBI
rs11866321	0.004513161	IBI
rs2230234	0.004513238	IBI
rs17072442	0.004357867	IBI
rs11466649	0.004434462	IBI
rs6102768	0.004525973	IBI
rs16848811	0.004388243	IBI
rs11899922	0.004493111	IBI
rs4795524	0.004423655	IBI
rs7248888	0.004484034	IBI
rs10067	0.004500452	IBI
rs7251816	0.004315662	IBI
rs2303554	0.004389502	IBI
rs7818013	0.004493247	IBI
rs17695385	0.004469086	IBI
rs9321669	0.004491142	IBI
rs11575542	0.004328393	IBI
rs10968668	0.004470749	IBI
rs2305053	0.004133467	IBI
rs11085364	0.004487395	IBI
rs8013889	0.004481647	IBI
rs13385018	0.004358968	IBI
rs10782435	0.004457761	IBI
rs2273566	0.004439908	IBI
rs12750419	0.004472104	IBI
rs155294	0.004416075	IBI
rs719354	0.004460992	IBI
rs1290666	0.004258877	IBI
rs12293826	0.004184923	IBI
rs5491	0.004240333	IBI
rs37369	0.00442495	IBI
rs13261739	0.004445194	IBI
rs11121298	0.00437154	IBI
rs9992417	0.004399068	IBI
rs433243	0.004215457	IBI
rs2744690	0.004440559	IBI
rs2453712	0.004427238	IBI
rs240780	0.004376795	IBI
rs2014455	0.004366811	IBI
rs10261965	0.004323987	IBI
rs6863064	0.004316457	IBI
rs2838752	0.004169244	IBI
rs9829450	0.004401969	IBI
rs17108378	0.004319893	IBI
rs12185485	0.004412136	IBI
rs3024604	0.004388485	IBI
rs5999613	0.004299042	IBI
rs10069583	0.004403544	IBI
rs12435291	0.00437035	IBI
rs7634881	0.004374481	IBI
rs1502807	0.004399305	IBI
rs2135955	0.004392911	IBI
rs10771328	0.004354445	IBI
rs6140644	0.004404719	IBI
rs11117691	0.004277063	IBI
rs12095555	0.00416123	IBI
rs6945139	0.00434737	IBI
rs11638842	0.004373598	IBI
rs7003988	0.004357291	IBI
rs344958	0.004275361	IBI
rs10781384	0.004383151	IBI
rs17077022	0.004157638	IBI
rs7177119	0.004310252	IBI
rs10282312	0.004227904	IBI
rs7250894	0.004212921	IBI
rs7250795	0.004212921	IBI
rs17373654	0.00425952	IBI
rs12323575	0.00433451	IBI
rs1825474	0.004255685	IBI
rs10487240	0.004282144	IBI
rs8100709	0.004083403	IBI
rs12498226	0.003996583	IBI
rs4415684	0.00435634	IBI
rs10778679	0.004204689	IBI
rs16994007	0.004241666	IBI
rs892714	0.004303084	IBI
rs6800864	0.004263954	IBI
rs2509062	0.004010226	IBI
rs7254529	0.004189191	IBI
rs3740093	0.004280312	IBI
rs2275140	0.004332545	IBI
rs1481120	0.004250255	IBI
rs11240596	0.004320029	IBI
rs10785925	0.004293166	IBI
rs10041463	0.004266358	IBI
rs9485587	0.004315694	IBI
rs2965404	0.004327113	IBI
rs17639251	0.004314902	IBI
rs12359281	0.004157138	IBI
rs7020311	0.004290604	IBI
rs7893511	0.004195758	IBI
rs10499304	0.004301686	IBI
rs13231246	0.004305605	IBI
rs16969137	0.004278972	IBI
rs7647302	0.004128747	IBI
rs9382281	0.004242816	IBI
rs17237114	0.004327823	IBI
rs12038347	0.004278867	IBI
rs12267836	0.004105621	IBI
rs11499034	0.004132702	IBI
rs4931444	0.004250462	IBI
rs1799967	0.004135078	IBI
rs1959379	0.00428988	IBI
rs9957698	0.004187901	IBI
rs3100613	0.004275584	IBI
rs766093	0.004104183	IBI
rs3738861	0.004220088	IBI
rs7373775	0.004225245	IBI
rs12760226	0.004283409	IBI
rs1135983	0.004255559	IBI
rs2473512	0.004244787	IBI
rs756275	0.004256572	IBI
rs2273664	0.004244112	IBI
rs6491087	0.004281326	IBI
rs7953222	0.004243595	IBI
rs2279252	0.0041014	IBI
rs3809429	0.004270418	IBI
rs6738598	0.004229833	IBI
rs4944463	0.004271243	IBI
rs3784611	0.004223818	IBI
rs9513432	0.004245672	IBI
rs2241984	0.0041719	IBI
rs7586702	0.004273222	IBI
rs10195562	0.004269163	IBI
rs13391909	0.003969843	IBI
rs723580	0.004203699	IBI
rs11574358	0.003633491	GWAS
rs2292664	0.003342739	GWAS
rs383306	0.00304069	GWAS
rs5491	0.00268393	GWAS
rs1794108	0.002107435	GWAS
rs11000217	0.001826922	GWAS
rs9928967	0.001801578	GWAS
rs10069583	0.001695387	GWAS
rs3087452	0.001629742	GWAS
rs646509	0.001503956	GWAS
rs6760500	0.001383592	GWAS
rs9330200	0.00140717	GWAS
rs6694089	0.001407718	GWAS
rs10171644	0.00140366	GWAS
rs4931535	0.001350314	GWAS
rs2257212	0.001364447	GWAS
rs1143671	0.001364447	GWAS
rs2229493	0.001333217	GWAS
rs4132253	0.001299947	GWAS
rs9884482	0.001287114	GWAS
rs9493323	0.001247061	GWAS
rs8081943	0.001227874	GWAS
rs7118855	0.001207962	GWAS
rs11850839	0.001207943	GWAS
rs1025541	0.00118518	GWAS
rs1111891	0.001158487	GWAS
rs45606134	0.001130122	GWAS
rs12750419	0.001132849	GWAS
rs11168459	0.001133892	GWAS
rs1417609	0.00113062	GWAS
rs800483	0.001116623	GWAS
rs34787999	0.001134313	GWAS
rs12885981	0.001111863	GWAS
rs10146906	0.001078818	GWAS
rs7616419	0.00107147	GWAS
rs6903142	0.001067965	GWAS
rs11658605	0.001049197	GWAS
rs7933772	0.001066993	GWAS
rs3767601	0.001063166	GWAS
rs6863064	0.00106117	GWAS
rs11760839	0.001056387	GWAS
rs17736490	0.001048577	GWAS
rs2872892	0.001028635	GWAS
rs2283953	0.001051978	GWAS
rs11774572	0.001051761	GWAS
rs10902269	0.001021374	GWAS
rs7150854	0.001028887	GWAS
rs10512393	0.001045071	GWAS
rs7931261	0.001042918	GWAS
rs6964272	0.001029464	GWAS
rs7930678	0.001029464	GWAS
rs6722745	0.001025269	GWAS
rs2377145	0.001026543	GWAS
rs7812267	0.001007706	GWAS
rs4458307	0.001016582	GWAS
rs10478478	0.001007393	GWAS
rs1401929	0.001014745	GWAS
rs11694988	0.000999546	GWAS
rs11761981	0.001010878	GWAS
rs772299	0.000986642	GWAS
rs9832000	0.00099098	GWAS
rs10404119	0.000997997	GWAS
rs2078403	0.000988652	GWAS
rs13157900	0.000979664	GWAS
rs628576	0.00099798	GWAS
rs1001004	0.000975067	GWAS
rs8133096	0.000968127	GWAS
rs7249230	0.000968865	GWAS
rs9947736	0.000975634	GWAS
rs8017234	0.000944522	GWAS
rs7624750	0.000947879	GWAS
rs7992163	0.000941863	GWAS
rs16876963	0.000934735	GWAS
rs4266531	0.000922188	GWAS
rs17040321	0.000928766	GWAS
rs13064975	0.000928091	GWAS
rs787795	0.000932266	GWAS
rs409782	0.000926679	GWAS
rs7595898	0.000917467	GWAS
rs1959379	0.0009361	GWAS
rs11051551	0.000908986	GWAS
rs6585415	0.000916778	GWAS
rs9460199	0.00090409	GWAS
rs10470410	0.000923727	GWAS
rs12953801	0.000910896	GWAS
rs209569	0.00087109	GWAS
rs4779814	0.000909489	GWAS
rs659197	0.000903414	GWAS
rs590352	0.000901433	GWAS
rs12202238	0.000894596	GWAS
rs2371271	0.000914442	GWAS
rs17663676	0.000877492	GWAS
rs2230782	0.000880475	GWAS
rs667782	0.000891505	GWAS
rs2095891	0.000874291	GWAS
rs10487240	0.000864243	GWAS
rs12535485	0.000868684	GWAS
rs13148635	0.000869859	GWAS
rs3809429	0.000874459	GWAS
rs2410501	0.000868837	GWAS
rs16977629	0.000875489	GWAS
rs2196235	0.000861869	GWAS
rs9688952	0.000863932	GWAS
rs3758741	0.000864065	GWAS
rs4941524	0.000864616	GWAS
rs6786975	0.000864315	GWAS
rs17192298	0.00086494	GWAS
rs2302588	0.000845516	GWAS
rs793704	0.000853607	GWAS
rs4948970	0.0008581	GWAS
rs3812475	0.000857013	GWAS
rs17209379	0.000833801	GWAS
rs213544	0.000838798	GWAS
rs10474479	0.000835847	GWAS
rs17307138	0.000825691	GWAS
rs416563	0.00083994	GWAS
rs10848102	0.000850252	GWAS
rs2883927	0.000828516	GWAS
rs11107	0.000842201	GWAS
rs1943706	0.000819408	GWAS
rs12692220	0.000846837	GWAS
rs1395268	0.000825888	GWAS
rs7692514	0.000820344	GWAS
rs11684300	0.000829846	GWAS
rs11976226	0.0008296	GWAS
rs1366245	0.000837273	GWAS
rs11556167	0.000818645	GWAS
rs2205143	0.000824416	GWAS
rs17121403	0.000826713	GWAS
rs876797	0.000828965	GWAS
rs11632780	0.000842952	GWAS
rs17762463	0.000810622	GWAS
rs3184504	0.000817352	GWAS
rs17373654	0.000793408	GWAS
rs35881	0.000819542	GWAS
rs1001116	0.000806478	GWAS
rs12066500	0.000785741	GWAS
rs1030052	0.000793246	GWAS
rs3211938	0.00082556	GWAS
rs10896290	0.000804328	GWAS
rs10736655	0.000797309	GWAS
rs1905055	0.000791904	GWAS
rs10888128	0.000792277	GWAS
rs6809056	0.000794593	GWAS
rs4264688	0.000789261	GWAS
rs13028373	0.000785602	GWAS
rs5764214	0.000801312	GWAS
rs9640682	0.000782424	GWAS
rs6486602	0.000785148	GWAS
rs2343789	0.000786932	GWAS
rs5999613	0.000756901	GWAS
rs10479109	0.000777499	GWAS
rs17783366	0.000790618	GWAS
rs10875695	0.000786862	GWAS
rs4707844	0.000760112	GWAS
rs2289840	0.000776158	GWAS
rs12073709	0.000782535	GWAS
rs17695385	0.00077416	GWAS
rs17152161	0.000779697	GWAS
rs10781384	0.000764134	GWAS
rs347156	0.000782778	GWAS
rs17717177	0.000765004	GWAS
rs962503	0.000775302	GWAS
rs2269429	0.000776434	GWAS
rs523232	0.000765286	GWAS
rs7547989	0.000771187	GWAS
rs7029205	0.0007654	GWAS
rs7121276	0.000766313	GWAS
rs3911791	0.000771244	GWAS
rs12033832	0.000771362	GWAS
rs16953240	0.000773003	GWAS
rs4686712	0.000761899	GWAS
rs360836	0.000753908	GWAS
rs11625096	0.000762665	GWAS
rs566836	0.000756321	GWAS
rs17022577	0.000756214	GWAS
rs230898	0.000757744	GWAS
rs9917454	0.000751593	GWAS
rs12613754	0.000757649	GWAS
rs155694	0.000757322	GWAS
rs1890987	0.000755772	GWAS
rs2135955	0.000739363	GWAS
rs885208	0.000756261	GWAS
rs241778	0.000739596	GWAS
rs7952228	0.000739333	GWAS
rs7003988	0.000733287	GWAS
rs7579382	0.00074326	GWAS
rs12654078	0.000727994	GWAS
rs805708	0.000114431	Random
rs497785	1.38E-06	Random
rs7601153	1.32E-05	Random
rs7150854	0.001028887	Random
rs12781740	1.74E-07	Random
rs426475	2.91E-05	Random
rs10160981	1.20E-05	Random
rs1203998	4.78E-05	Random
rs981782	3.00E-05	Random
rs10491355	6.59E-06	Random
rs9900546	1.52E-05	Random
rs7582614	1.88E-05	Random
rs4876847	3.24E-05	Random
rs132653	2.31E-06	Random
rs17863242	3.19E-07	Random
rs10837692	0.000185984	Random
rs10416425	1.27E-05	Random
rs2279252	0.000151274	Random
rs2813549	0.000451312	Random
rs4865856	4.53E-05	Random
rs1505360	7.59E-06	Random
rs10972281	1.38E-06	Random
rs7694892	0.000126262	Random
rs2591594	0.000191001	Random
rs6565681	0.00015523	Random
rs1901680	6.54E-05	Random
rs12455091	1.18E-05	Random
rs739702	1.27E-06	Random
rs12779623	0.000646212	Random
rs1381028	4.07E-05	Random
rs13096863	0.000112448	Random
rs11071986	0.000344105	Random
rs705	1.67E-07	Random
rs17651543	9.24E-05	Random
rs2396758	4.62E-05	Random
rs4568910	1.11E-06	Random
rs2279036	0.000107388	Random
rs1368259	0.000114982	Random
rs4796877	2.76E-05	Random
rs17736490	0.001048577	Random
rs1735169	7.91E-08	Random
rs17092459	0.000104855	Random
rs1776148	6.50E-05	Random
rs7957536	1.77E-06	Random
rs356118	0.000441181	Random
rs1551886	7.14E-06	Random
rs17251003	6.72E-05	Random
rs11024348	2.84E-06	Random
rs10010309	5.49E-05	Random
rs10744783	0.000155135	Random
rs2408416	0.000105142	Random
rs9357239	1.43E-06	Random
rs1366245	0.000837273	Random
rs2885478	0.00010778	Random
rs10422064	6.06E-05	Random
rs9889274	4.50E-06	Random
rs4747764	9.45E-05	Random
rs2241984	2.27E-05	Random
rs9442769	0.000112001	Random
rs3829078	0.000143103	Random
rs2060168	4.48E-05	Random
rs467253	0.000159186	Random
rs2829103	7.44E-05	Random
rs9321431	0.000172436	Random
rs16986050	0.000159146	Random
rs4239330	2.13E-05	Random
rs7719681	0.000146317	Random
rs2073559	0.000219648	Random
rs12753283	5.97E-06	Random
rs7758642	8.01E-07	Random
rs11240709	1.19E-07	Random
rs12348908	1.57E-07	Random
rs11588712	6.68E-05	Random
rs7660340	3.82E-05	Random
rs6705631	1.77E-05	Random
rs6033876	0.000342826	Random
rs7161383	1.39E-05	Random
rs8005834	6.29E-05	Random
rs11845640	0.000187195	Random
rs3011427	0.000230736	Random
rs1792174	3.93E-05	Random
rs1952406	0.000154571	Random
rs1527222	0.000129578	Random
rs12731843	9.51E-05	Random
rs7301400	7.23E-06	Random
rs12804300	1.80E-05	Random
rs9957698	0.000434573	Random
rs5992044	3.04E-05	Random
rs7709485	0.000144188	Random
rs12661731	9.82E-05	Random
rs778986	1.48E-05	Random
rs9525187	1.59E-06	Random
rs321171	3.99E-07	Random
rs2697962	9.92E-05	Random
rs10825265	8.02E-07	Random
rs11466111	2.35E-05	Random
rs11870910	3.26E-05	Random
rs4361282	1.21E-05	Random
rs16969393	5.76E-06	Random
rs4308847	8.01E-05	Random
rs13134528	8.83E-05	Random
rs6784994	0.00010249	Random
rs4129068	2.72E-05	Random
rs973607	1.99E-06	Random
rs3734217	0.000305927	Random
rs10282048	0.000256959	Random
rs1716975	3.10E-06	Random
rs6988087	5.95E-05	Random
rs16834333	0.000179454	Random
rs713305	0.000334936	Random
rs4711023	0.000124557	Random
rs11717042	3.89E-08	Random
rs11769785	1.47E-06	Random
rs7846987	0.0002	Random
rs6000657	6.90E-07	Random
rs1461255	4.00E-05	Random
rs11711068	0.000110986	Random
rs4758217	4.11E-05	Random
rs10028124	0.000193769	Random
rs3069	0.000142145	Random
rs17780628	0.000180838	Random
rs6016809	6.11E-09	Random
rs10738389	0.000328385	Random
rs6870935	8.45E-05	Random
rs6771896	0.000168173	Random
rs2307153	6.37E-07	Random
rs7210729	1.63E-05	Random
rs4129190	3.55E-05	Random
rs10466616	2.38E-05	Random
rs13006813	0.000123449	Random
rs12205374	0.000186351	Random
rs9851008	1.32E-05	Random
rs17263889	2.30E-07	Random
rs1999536	9.35E-05	Random
rs1574104	0.000140121	Random
rs11898532	0.000368311	Random
rs7520418	0.000210052	Random
rs11141102	0.000516355	Random
rs2622554	4.94E-05	Random
rs12252139	8.71E-05	Random
rs1708318	6.43E-05	Random
rs2400042	0.00017056	Random
rs2295174	3.66E-07	Random
rs1492468	0.000226235	Random
rs175080	3.05E-05	Random
rs1959000	4.02E-05	Random
rs7579665	0.000106059	Random
rs4457561	7.79E-06	Random
rs2152188	2.46E-06	Random
rs1221988	0.000236134	Random
rs6081927	1.83E-05	Random
rs13145220	4.43E-05	Random
rs2075852	1.75E-05	Random
rs2583026	0.00013379	Random
rs10510767	0.000180934	Random
rs10457510	0.00023455	Random
rs7148889	5.87E-05	Random
rs11625096	0.000762665	Random
rs7758638	0.000154506	Random
rs2238774	8.38E-05	Random
rs712786	1.40E-06	Random
rs8176786	0.000381504	Random
rs230510	3.59E-05	Random
rs12447134	1.50E-06	Random
rs205011	6.19E-05	Random
rs2340917	2.90E-05	Random
rs8084683	0.00029957	Random
rs8008255	0.00015699	Random
rs10828070	0.000107406	Random
rs3817552	1.05E-05	Random
rs6017279	8.37E-08	Random
rs12612219	7.68E-05	Random
rs5759275	9.07E-06	Random
rs11656544	0.000174345	Random
rs2834130	3.60E-05	Random
rs9263993	0.000215034	Random
rs10248479	8.36E-06	Random
rs10195562	2.72E-05	Random
rs7071947	4.85E-05	Random
rs8042401	0.000124544	Random
rs1707302	1.88E-06	Random
rs12581470	0.000148678	Random
rs12150220	4.13E-06	Random
rs3765571	0.000217973	Random
rs2831454	0.000386361	Random
rs2509187	1.55E-05	Random
rs7121037	0.000262394	Random
rs11634958	1.15E-05	Random
