# Supplementary material for: An individualized Bayesian method for estimating genomic variants of hypertension
Source: BMC Genomics. 2023 Nov 7;23(Suppl 5):863. doi: 10.1186/s12864-023-09757-9 (PMC10631115; doi:10.1186/s12864-023-09757-9)
Supplement: Supplementary file 5 — Additional file 5. The 16 unique top-1 SNPs selected by GWAS. Corresponding columns include rsID, CHR, gene, MAF,p-value, Ms, Ms,r,and #HTN patients explained. [file 12864_2023_9757_MOESM5_ESM.csv]

rsID	CHR	gene	MAF	p-value	Ms	Ms,r	#HTN Patients explained
rs6694089	1	DNM3	0.279489603	0.000125385	-2460.220913	-2449.671366	255
rs10069583	5	None	0.133081285	2.33E-05	-2458.504603	-2446.4743	237
rs1143671	3	SLC15A2	0.441587902	0.000163411	-2460.419454	-2454.218893	106
rs6760500	2	None	0.055860113	0.000122805	-2459.781108	-2443.025906	84
rs11574358	8	None	0.017769376	5.22E-10	-2447.237433	-2437.212409	68
rs4931535	12	ETFBKMT	0.173345936	0.000156653	-2460.419453	-2449.012269	65
rs383306	22	TUBA3GP	0.023251418	1.43E-08	-2450.530324	-2442.015706	34
rs11000217	10	ASCC1	0.02362949	1.09E-05	-2456.983403	-2438.700976	26
rs9884482	4	TET2	0.39120983	0.000261434	-2460.849153	-2451.999677	15
rs4132253	2	AC007364.1	0.160680529	0.000228038	-2460.666423	-2452.771412	12
rs1794108	11	PSMD13	0.011909263	2.25E-06	-2455.119826	-2437.212409	8
rs5491	19	AC011511.2	0.023062382	9.38E-08	-2452.417678	-2446.240704	7
rs9493323	6	STX7	0.309640832	0.000298039	-2461.077721	-2454.523494	5
rs2229493	1	HSPG2	0.082041588	0.000177091	-2460.236059	-2447.267151	4
rs2292664	12	None	0.018714556	2.76E-09	-2448.808265	-2438.805156	3
rs7118855	11	None	0.261909263	0.000375662	-2461.269771	-2453.038916	1
