# Supplementary material for: An individualized Bayesian method for estimating genomic variants of hypertension
Source: BMC Genomics. 2023 Nov 7;23(Suppl 5):863. doi: 10.1186/s12864-023-09757-9 (PMC10631115; doi:10.1186/s12864-023-09757-9)
Supplement: Supplementary file 6 — Additional file 6. The 25 unique top-1 SNPs selected by IBI. Corresponding columns include rsID, CHR, gene, MAF,p-value, Ms, Ms,r, and #HTN patients explained. [file 12864_2023_9757_MOESM6_ESM.csv]

rsID	CHR	gene	MAF	p-value	Ms	Ms,r	#HTN Patients explained
rs13265032	8	CSMD1	0.344517958	0.258496212	-2467.002819	-2442.338034	425
rs10171644	2	ITGB6	0.034593573	0.000127596	-2459.432121	-2441.798043	78
rs11574358	8	None	0.017769376	5.22E-10	-2447.237433	-2437.212409	68
rs17586050	14	FRMD6-AS2	0.21342155	0.180267088	-2466.730221	-2443.148759	64
rs1025541	7	HECW1	0.133742911	0.000439829	-2461.210478	-2443.117414	57
rs7511943	1	None	0.089886578	0.054395709	-2465.515118	-2442.52504	51
rs1794108	11	PSMD13	0.011909263	2.25E-06	-2455.119826	-2437.212409	44
rs11000217	10	ASCC1	0.02362949	1.09E-05	-2456.983403	-2438.700976	29
rs1564573	8	CSMD1	0.424858223	0.077841302	-2466.01925	-2443.549899	27
rs2196235	8	PREX2	0.139603025	0.00257341	-2462.940092	-2443.513991	26
rs6760500	2	None	0.055860113	0.000122805	-2459.781108	-2443.025906	16
rs9646148	14	MRPL52	0.153213611	0.014524344	-2464.519419	-2443.605221	11
rs12240276	10	AKR1E2	0.114744802	0.510085927	-2467.239584	-2443.586706	9
rs1803274	3	BCHE	0.200756144	0.006639627	-2463.856984	-2443.723451	9
rs2292664	12	None	0.018714556	2.76E-09	-2448.808265	-2438.805156	3
rs948028	11	GRIK4	0.169565217	0.783881883	-2467.542777	-2444.691016	2
rs45468099	6	None	0.259073724	0.771623994	-2467.614338	-2444.637565	2
rs3798130	5	AC004039.1	0.137240076	0.804306854	-2467.499382	-2443.865899	2
rs3802384	9	FGD3	0.034782609	0.009659093	-2463.516244	-2443.861255	1
rs8081943	17	RAI1	0.012098299	0.000348951	-2459.812811	-2441.904907	1
rs7743244	6	POLR1C	0.064083176	0.063024392	-2465.502818	-2443.931403	1
rs17121403	1	AGL	0.019281664	0.003297269	-2462.205185	-2443.901717	1
rs12779623	10	MALRD1	0.201228733	0.009504974	-2464.193924	-2445.099598	1
rs4597301	16	VPS35L	0.260491493	0.087640934	-2466.178138	-2444.452121	1
rs7692514	4	None	0.058979206	0.003135985	-2462.803798	-2444.209807	1
